# Supplementary material for: The TargetMine Data Warehouse: Enhancement and Updates
Source: Front Genet. 2019 Oct 9;10:934. doi: 10.3389/fgene.2019.00934 (PMC6794636; doi:10.3389/fgene.2019.00934)
Supplement: Supplementary file 1 [file Table_1.xlsx]

## Sheet: Sheet1
Supplementary Table S1: List of significantly differentially expressed transcript/genes, proteins and metabolites in HDF vs WT (fold change 1.5> < 0.667; p<0.05)
Transcriptome				Protein			Metabolite
Probeset	Gene	fold HFD/CD		First_Possibility	fold HFD/CD		HMDB ID	fold HFD/CD
10481678	6330409D20Rik	0.63274		Q8CGP0	0.452717		HMDB05843	0.0887809
10473494	Olfr1034	0.641678		P97371	0.52547		HMDB00965	0.642895
10389134	Slfn9	1.67286		P46425	0.633105		HMDB12249	0.655548
10561162	Cyp2a22	2.02625		Q9QXZ6	0.665153		HMDB01263	0.653966
10351380	Ildr2	1.66433		O35386	1.54038		HMDB06831	0.296913
10505445	Orm3	1.99594		P46425	0.629424		HMDB03667	0.556028
10404904	Rbm24	1.54227		Q64459	0.640947		HMDB01241	0.505471
10349174	Serpinb8	1.5034		P19157	0.550919		HMDB00339	0.634438
10463551	Elovl3	0.650737		P19157	0.564806		HMDB13105	0.475688
10456392	Cidea	2.38602		Q9DBE0	0.6282		HMDB01460	0.362009
10545210	Gm1524	0.644578		Q64459	0.661251		HMDB04980	0.58032
10563611	Saa1	1.94761		P19157	0.632516		HMDB00701	0.596279
10553274	Saa2	2.30817		Q8QZR3	0.627909		HMDB03357	0.665183
10586744	Anxa2	1.55808		P16858	0.666892		HMDB02201	0.614773
10505451	Orm2	1.77253		Q9DBE0	0.666711		HMDB00714	0.5598
10513412	Mup4	0.650474		Q64459	0.608677		HMDB00127	0.662896
10481627	Lcn2	3.29983		P46425	0.564915		HMDB13287	0.665848
10551218	Cyp2b9	7.16858		P46425	0.584378		HMDB06406	0.66125
10587323	Gsta1	0.636403		Q501J7	0.616724		HMDB00832	0.633855
10425161	Lgals1	1.93746		P02088	1.57992		HMDB00671	0.555708
10429520	Ly6d	1.64678		Q63836	0.575529		HMDB01925	0.553911
10543494	Grm8	0.627601		Q63836	0.571847		HMDB00682	0.661582
10493990	S100a11	1.553		Q91WG0	0.585851		HMDB13124	0.653227
10581013	Cdh11	1.50783		P46425	0.533951		HMDB10325	0.582006
10467372	Cyp2c38	1.52973		P46425	0.619379		HMDB00684	0.617942
10606928	Serpina7	1.60912		Q8QZR3	0.662047		HMDB03045	0.227537
10490794	Pkia	1.50329		P19157	0.604485		HMDB13075	0.636613
10495964	Neurog2	0.627215		Q99LG2	0.636562		HMDB13125	0.652893
10528207	Cd36	2.01331		Q8K0Z7	0.430374		HMDB02366	0.622081
10579649	Cib3	0.648877		P04938	0.658793		HMDB02095	0.449996
10568810	E030019B06Rik	1.60029		Q9DBE0	0.621251		HMDB01931	0.565673
10528788	Gm10062	0.630064		P47740	1.53579		HMDB00207	2.04301
10429588	9030619P08Rik	2.41647		Q9DBE0	0.603094		HMDB11108	0.516512
10553092	Dbp	1.50445		P19157	0.652226		HMDB05060	1.83396
10587639	Nt5e	1.51012		P19157	0.592083		HMDB00031	1.81222
10479761	Meig1	0.665347		Q8QZR3	0.55887		HMDB02231	1.97182
10565609	Thrsp	1.50086		Q91X77	0.651086		HMDB06709	0.463429
10535704	Cyp3a11	0.572471		P33267	0.641044		HMDB05081	0.595855
10578352	Fgl1	1.60107		Q9DBE0	0.579889		HMDB06528	1.66365
10589494	Cspg5	0.655792		P33267	0.664863		HMDB02226	2.39422
10465734	AB056442	2.77136		Q64481	0.603107		HMDB11649	0.657097
10511779	Atp6v0d2	1.50768		Q63836	0.610003		HMDB11681	1.59146
10476545	Sptlc3	1.56477		P56657	0.638835		HMDB05798	0.645398
10362350	Themis	1.62751		P15532	0.634054		HMDB05076	0.498159
10469613	Thnsl1	1.54064		Q8QZR3	0.649292		HMDB12549	0.360724
10562897	Zfp473	0.660943		Q64481	0.590578		HMDB06059	0.49936
10464359	LOC674623	0.657663		P47740	1.516		HMDB01908	0.482909
10502791	Ifi44	1.62417		Q5FW60	0.631662		HMDB13025	0.10876
10465753	D630002G06Rik	3.0122		P47740	1.50252		HMDB00381	2.6664
10496077	Agxt2l1	0.567005		Q68FF9	0.576303		HMDB00418	0.554872
10403031	V165-D-J-Cmu	0.491364		Q64459	0.548392		HMDB11535	0.651609
10570002	2410089E03Rik	1.52211		Q64459	0.466501		HMDB06893	0.465193
10408519	Hus1b	1.59915		Q64458	0.663947		HMDB11554	0.474212
10574498	Ces6	0.597858		Q64458	0.635697		HMDB01893	7.34792
10445251	Gpr110	0.553972		Q8QZR3	0.603237		HMDB12559	1.66471
10471768	Olfr356	0.637889		P01942	1.50833		HMDB06836	1.73558
10515822	Olfr1342	0.62874		P01942	1.51558		HMDB11474	0.556101
10440176	Olfr202	0.620603		Q64458	0.635908		HMDB02157	0.325939
10347741	Mogat1	1.61332		P33267	0.606261		HMDB01396	0.643908
10356145	Slc19a3	0.633474		P46425	0.657471		HMDB11628	0.549791
10404595	Ppp1r3g	0.602763					HMDB11483	0.546361
10362186	Moxd1	1.82763					HMDB02639	0.45657
10606858	Tceal8	0.656721					HMDB10386	0.629835
10494281	Hormad1	0.515144					HMDB06888	0.572431
10463005	Cyp2c55	1.56502					HMDB07011	4.15833
10579607	Cnot8	0.543954					HMDB11774	2.3131
10432939	Csad	1.61169					HMDB11762	2.2633
10485687	Mett5d1	0.666992					HMDB01097	0.404142
10562169	Hamp	0.549827					HMDB07042	2.08289
10391061	Krt16	0.635265					HMDB04951	2.15832
10535698	Cyp3a44	0.633242					HMDB07077	0.274077
10545862	Cml3	0.554172					HMDB07072	1.93541
10581479	Smpd3	1.57033					HMDB07083	1.51379
10522788	Stap1	1.52016					HMDB10405	0.469125
10535669	Cyp3a41a	0.5346					HMDB07101	2.89141
10535683	Cyp3a41a	0.51813					HMDB07338	0.313436
10541307	Usp18	1.52214					HMDB07446	1.7499
10398011	Serpina4-ps1	0.506488					HMDB07217	3.12974
10546853	Srgap3	0.570671					HMDB07107	1.50773
10551209	Cyp2b13	2.8669					HMDB08855	0.433455
10587339	Gm10639	0.632321					HMDB07150	2.04182
10606979	Nup62cl	0.654657					HMDB07121	2.2932
10465726	BC014805	1.8456					HMDB11145	2.21769
10563768	Gm10628	1.79866					HMDB07146	2.16424
10371589	Gm10763	0.665614					HMDB10373	0.635638
10500360	Gm15441	0.657026					HMDB12342	0.535913
10563766	Gm7262	1.80938					HMDB11155	1.88692
10478924	Gm9873	0.666075					HMDB07901	0.546372
10359282	Pappa2	0.62828					HMDB12330	0.505031
10546855	Srgap3	0.4935					HMDB08984	0.552723
10340317		1.51369					HMDB07928	2.2497
10341885		1.56036					HMDB08838	0.546158
10368711		0.661497					HMDB08836	0.428757
10375559		1.53021					HMDB08835	0.490104
10407704		0.634985					HMDB10374	1.64694
10409276		0.616479					HMDB12336	0.480904
10410774		1.569					HMDB07941	0.58119
10412713		0.642362					HMDB00743	0.65342
10415601		0.608838					HMDB01094	0.5712
10416950		0.569881					HMDB09149	0.514723
10427665		1.52044					HMDB07940	0.638161
10456291		0.656589					HMDB12337	0.607726
10471569		0.617955					HMDB12312	0.58183
10551207		2.93315					HMDB12350	0.60967
10555846		1.53888					HMDB08847	0.591232
10566628		0.642718					HMDB12338	0.5473
10582890		0.628007					HMDB07880	0.615011
10598071		1.81688					HMDB12358	0.538615
10598077		1.5669					HMDB10605	1.6965
10605726		0.658915					HMDB09611	0.640058
							HMDB09137	0.537047
							HMDB09111	0.626187
							HMDB10602	0.650902
							HMDB09408	0.612934
							HMDB10599	0.614459
							HMDB02376	0.4717
							HMDB10584	0.580985
							HMDB10629	1.89018
							HMDB10614	1.71938
							HMDB08255	0.625852
							HMDB09474	0.51653
							HMDB09784	0.535499
							HMDB09705	0.532817
							HMDB13017	0.642292
							HMDB06901	0.6397
							HMDB08786	0.66538
							HMDB09782	0.613307
							HMDB09787	0.557544
							HMDB09786	0.440364
							HMDB05384	2.07135
							HMDB12428	0.617289
							HMDB11660	0.473862
							HMDB12450	0.62075
							HMDB13483	0.632445
							HMDB09508	0.399123
							HMDB09740	0.649722
							HMDB02148	0.562752
